# Supplementary material for: Enhanced Resistance of atnigr1 against Pseudomonas syringae pv. tomato Suggests Negative Regulation of Plant Basal Defense and Systemic Acquired Resistance by AtNIGR1 Encoding NAD(P)-Binding Rossmann-Fold in Arabidopsis thaliana
Source: Antioxidants (Basel). 2023 Apr 24;12(5):989. doi: 10.3390/antiox12050989 (PMC10215446; doi:10.3390/antiox12050989)
Supplement: Supplementary file 1 [file antioxidants-12-00989-s001.zip]

Archive with 1 entries (1 files):
- antioxidants-2248427-supplementary.pdf
